# Supplementary material for: An Ovine Intestinal Organoid–Macrophage Co-Culture Model to Test the Effects of Ovine Colostrum Exosomes on Intestinal Barrier Function and Inflammation
Source: Int J Mol Sci. 2025 Nov 25;26(23):11406. doi: 10.3390/ijms262311406 (PMC12692019; doi:10.3390/ijms262311406)
Supplement: Supplementary file 1 [file ijms-26-11406-s001.zip]

Archive with 1 entries (1 files):
- ijms-3956884-supplementary.xlsx
