# Supplementary material for: An Ovine Intestinal Organoid–Macrophage Co-Culture Model to Test the Effects of Ovine Colostrum Exosomes on Intestinal Barrier Function and Inflammation
Source: Int J Mol Sci. 2025 Nov 25;26(23):11406. doi: 10.3390/ijms262311406 (PMC12692019; doi:10.3390/ijms262311406)
Supplement: Supplementary file 1 [file ijms-26-11406-s001.zip › ijms-3956884-supplementary.xlsx]

## Sheet: results
	baseMean	log2FoldChange	lfcSE	stat	pvalue	padj
oar_miR_376c_3p	378.934	-2.71467	0.748868	-3.62503	0.000288924	0.0205136
oar_miR_432	28.1852	-7.98263	2.36631	-3.37345	0.000742312	0.0263521
oar_miR_3959_5p	189.871	-4.31065	1.59087	-2.70963	0.00673591	0.159417
oar_miR_376e_3p	107.132	-2.91447	1.13648	-2.56448	0.0103331	0.183412
oar_miR_19b	2216.86	1.54169	0.632167	2.43874	0.0147387	0.20929
oar_miR_127	247.42	-1.97328	1.08419	-1.82004	0.0687526	0.496109
oar_miR_133	10.2293	3.12977	1.63665	1.9123	0.0558376	0.496109
oar_miR_199a_3p	2125.06	-1.83799	1.03888	-1.76919	0.0768619	0.496109
oar_miR_221	14515.1	-2.30787	1.21769	-1.89529	0.0580543	0.496109
oar_miR_30a_5p	87463.2	0.587922	0.321652	1.82782	0.0675764	0.496109
oar_miR_376d	60.5341	-2.94536	1.62589	-1.81153	0.0700583	0.496109
oar_miR_21	168058	-1.21459	0.780179	-1.55681	0.119517	0.537149
oar_miR_30b	3728.8	1.17932	0.74586	1.58116	0.113842	0.537149
oar_miR_30d	49977.9	0.432474	0.278945	1.55039	0.121048	0.537149
oar_miR_382_5p	68.4727	-2.56123	1.55179	-1.65051	0.0988396	0.537149
oar_miR_493_5p	146.272	-1.76848	1.11123	-1.59146	0.111506	0.537149
oar_miR_10a	651.826	-2.808	1.91674	-1.46498	0.142926	0.596925
oar_miR_194	10184.9	-0.395274	0.288934	-1.36804	0.171298	0.643545
oar_miR_487b_3p	153.545	-2.1531	1.57723	-1.36512	0.172216	0.643545
oar_let_7b	178750	0.415353	0.346286	1.19945	0.230353	0.649413
oar_let_7i	37153.6	-0.452426	0.363932	-1.24316	0.213809	0.649413
oar_miR_148a	203514	-0.274886	0.266916	-1.02986	0.303075	0.649413
oar_miR_152	5189.35	-0.664708	0.589702	-1.12719	0.259661	0.649413
oar_miR_154b_5p	75.6775	-2.58545	2.20307	-1.17357	0.240568	0.649413
oar_miR_16b	620640	-0.488707	0.470899	-1.03782	0.299355	0.649413
oar_miR_23a	341484	-0.745541	0.717735	-1.03874	0.298925	0.649413
oar_miR_26b	205872	-0.40803	0.322178	-1.26647	0.205344	0.649413
oar_miR_27a	282675	-0.744699	0.664964	-1.11991	0.262753	0.649413
oar_miR_29b	1072.72	-0.732241	0.66859	-1.0952	0.273428	0.649413
oar_miR_369_3p	178.427	-0.717415	0.565934	-1.26767	0.204917	0.649413
oar_miR_380_3p	153.517	-1.33593	1.11858	-1.19432	0.232354	0.649413
oar_miR_409_3p	76.766	-1.7053	1.65444	-1.03074	0.302663	0.649413
oar_miR_493_3p	30.5711	-2.61849	2.22474	-1.17698	0.239202	0.649413
oar_miR_655_3p	13.7169	-3.52635	3.48056	-1.01315	0.310987	0.649413
oar_miR_376b_3p	61.2829	-2.35417	2.36923	-0.993644	0.320396	0.649947
oar_miR_23b	237623	-0.317096	0.365658	-0.867193	0.385836	0.713872
oar_miR_26a	398306	-0.244078	0.291356	-0.837732	0.402181	0.713872
oar_miR_30a_3p	88434.7	0.228869	0.270588	0.84582	0.397653	0.713872
oar_miR_374a	2616.93	0.480879	0.541254	0.888454	0.374296	0.713872
oar_miR_99a	196683	-0.25463	0.279973	-0.909481	0.363096	0.713872
oar_miR_30c	19558.9	0.565671	0.731583	0.773216	0.439395	0.743571
oar_miR_494_3p	134.968	-0.51587	0.670865	-0.768963	0.441915	0.743571
oar_miR_665_3p	30.9442	-1.31488	1.74188	-0.754862	0.450332	0.743571
oar_let_7c	51901.5	0.19107	0.265603	0.719382	0.471906	0.744562
oar_miR_323a_3p	25.9596	2.3527	3.26217	0.721207	0.470782	0.744562
oar_miR_125b	28413.9	-0.217459	0.309756	-0.702033	0.482658	0.744973
oar_let_7g	268737	0.210411	0.341729	0.615727	0.538075	0.803952
oar_miR_107	24972.9	-0.314915	0.565317	-0.557059	0.577487	0.803952
oar_miR_181a	104022	0.118158	0.208484	0.566751	0.570883	0.803952
oar_miR_200b	225635	0.243225	0.404054	0.601962	0.5472	0.803952
oar_miR_299_5p	22.632	-1.52234	2.68237	-0.567535	0.570351	0.803952
oar_let_7a	799483	0.146131	0.280507	0.520954	0.602399	0.807238
oar_miR_200c	653992	-0.195829	0.376099	-0.520685	0.602586	0.807238
oar_miR_3958_3p	32.6632	-1.26642	2.60253	-0.486612	0.626533	0.823775
oar_let_7d	58744.5	0.0862989	0.262616	0.328612	0.742449	0.859938
oar_miR_103	222697	-0.120134	0.342947	-0.350299	0.726114	0.859938
oar_miR_106b	154634	0.136977	0.382732	0.357892	0.720424	0.859938
oar_miR_143	3828.96	0.272796	0.674102	0.404681	0.685712	0.859938
oar_miR_150	946.332	0.265745	0.789367	0.336656	0.736376	0.859938
oar_miR_200a	272460	0.12443	0.392016	0.317411	0.750932	0.859938
oar_miR_218a	37.7002	1.16051	3.38976	0.342356	0.732083	0.859938
oar_miR_374b	9274.86	-0.154716	0.413326	-0.374319	0.708167	0.859938
oar_miR_22_3p	41411.9	-0.165999	0.560885	-0.295959	0.767261	0.864665
oar_miR_25	230124	0.136273	0.48655	0.280079	0.779417	0.864665
oar_miR_362	29406.4	0.0758436	0.287384	0.263911	0.791849	0.864942
oar_miR_106a	3368.42	0.0951273	0.412595	0.230558	0.817658	0.866473
oar_miR_29a	9595.5	-0.107905	0.463222	-0.232945	0.815804	0.866473
oar_miR_411a_5p	63.7908	0.543198	2.64882	0.205072	0.837516	0.874465
oar_miR_17_5p	183002	0.0488619	0.285496	0.171147	0.864108	0.879227
oar_miR_191	179793	-0.0566988	0.338158	-0.16767	0.866843	0.879227
oar_let_7f	373100	0.0405289	0.321821	0.125936	0.899782	0.899782
oar_miR_10b	351.648	0.339858	1.16438	0.291878	#N/A	#N/A
